# Supplementary material for: Identification of Small Molecules Inhibiting Cardiomyocyte Necrosis and Apoptosis by Autophagy Induction and Metabolism Reprogramming
Source: Cells. 2022 Jan 29;11(3):474. doi: 10.3390/cells11030474 (PMC8834338; doi:10.3390/cells11030474)
Supplement: Supplementary file 1 [file cells-11-00474-s001.zip]

Archive with 1 entries (1 files):
- cells-1489859-supplementary.pdf
